# Supplementary material for: RBFOX and PTBP1 proteins regulate the alternative splicing of micro-exons in human brain transcripts
Source: Genome Res. 2015 Jan;25(1):1–13. doi: 10.1101/gr.181990.114 (PMC4317164; doi:10.1101/gr.181990.114)
Supplement: Supplemental Material [file supp_gr.181990.114_Supplemental_File_1.txt]

# Predicted novel micro-exons
chr20	25467374	25467383	-	9	NINL	ninein-like	NONE
chr4	15578226	15578247	+	21	CC2D2A	coiled-coil and C2 domain containing 2A	Joubert syndrome 9, 612285 (3); Meckel syndrome 6, 612284 (3);
chr3	156869705	156869719	-	14	CCNL1	cyclin L1	NONE
chr10	13735481	13735517	-	36	FRMD4A	FERM domain containing 4A	NONE
*chr4	153333631	153333681	-	50	FBXW7	F-box and WD repeat domain containing 7, E3 ubiquitin protein ligase	NONE
chr7	151865651	151865674	-	23	MLL3	lysine (K)-specific methyltransferase 2C	NONE
chr10	73583644	73583653	-	9	PSAP	prosaposin	Metachromatic leukodystrophy due to SAP-b deficiency, 249900 (3);
chr1	76254502	76254547	+	45	RABGGTB	small nucleolar RNA, C/D box 45C small nucleolar RNA, C/D box 45A small nucleolar RNA, C/D box 45B Rab geranylgeranyltransferase, beta subunit	NONE
chr10	75277946	75277979	-	33	USP54	ubiquitin specific peptidase 54	NONE
chr3	25803168	25803199	-	31	NGLY1	N-glycanase 1	Congenital disorder of glycosylation, type Iv, 615273 (3)
chr1	28784342	28784366	+	24	PHACTR4	phosphatase and actin regulator 4	NONE
chr20	37163027	37163036	+	9	RALGAPB	Ral GTPase activating protein, beta subunit (non-catalytic)	NONE
chr6	42184697	42184727	-	30	MRPS10	mitochondrial ribosomal protein S10	NONE
chr20	5548442	5548488	-	46	GPCPD1	glycerophosphocholine phosphodiesterase GDE1 homolog (S. cerevisiae)	NONE
chr3	48054964	48055007	-	43	MAP4	microtubule-associated protein 4	NONE
chr19	10227759	10227766	-	7	EIF3G	eukaryotic translation initiation factor 3, subunit G	NONE
chr12	104491645	104491661	+	16	HCFC2	host cell factor C2	NONE
chr1	1272397	1272435	-	38	DVL1	dishevelled segment polarity protein 1	NONE
chrX	117819482	117819500	+	18	DOCK11	dedicator of cytokinesis 11	NONE
chrX	153594112	153594120	-	8	FLNA	filamin A, alpha	Heterotopia, periventricular, 300049 (3); Otopalatodigital syndrome,
chr2	127818171	127818183	-	12	BIN1	bridging integrator 1	Myopathy, centronuclear, autosomal recessive, 255200 (3)
chr6	131920606	131920650	-	44	MED23	mediator complex subunit 23	Mental retardation, autosomal recessive 18, 614249 (3)
chr3	180633463	180633484	+	21	FXR1	fragile X mental retardation, autosomal homolog 1	NONE
chr22	36704853	36704859	-	6	MYH9	myosin, heavy chain 9, non-muscle	May-Hegglin anomaly, 155100 (3); Fechtner syndrome, 153640 (3);
chr4	48525504	48525513	-	9	FRYL	FRY-like	NONE
chr3	140687524	140687572	+	48	SLC25A36	solute carrier family 25 (pyrimidine nucleotide carrier ), member 36	NONE
chr6	36760172	36760220	-	48	CPNE5	copine V	NONE
chr6	39854196	39854223	+	27	DAAM2	dishevelled associated activator of morphogenesis 2	NONE
chr19	42092506	42092548	+	42	CEACAM21	carcinoembryonic antigen-related cell adhesion molecule 21	NONE
chr21	46601394	46601431	+	37	ADARB1	adenosine deaminase, RNA-specific, B1	NONE
chr18	56387611	56387654	+	43	MALT1	mucosa associated lymphoid tissue lymphoma translocation gene 1	Immunodeficiency 12, 615468 (3)
chr15	25213938	25213946	+	8	SNRPN	SNRPN upstream reading frame small nuclear ribonucleoprotein polypeptide N	Prader-Willi syndrome, 176270 (3)
chr20	62573822	62573842	-	20	UCKL1	uridine-cytidine kinase 1-like 1	NONE
chrX	23851723	23851729	-	6	APOO	apolipoprotein O	NONE
chr19	36001497	36001542	-	45	DMKN	dermokine	NONE
chr1	32121698	32121717	-	19	COL16A1	collagen, type XVI, alpha 1	NONE
chr22	38618648	38618669	-	21	TMEM184B	transmembrane protein 184B	NONE
chr5	113826387	113826396	+	9	KCNN2	potassium intermediate/small conductance calcium-activated channel, subfamily N, member 2	NONE
chr15	91025933	91025981	+	48	IQGAP1	IQ motif containing GTPase activating protein 1	NONE
chr11	73131934	73131946	-	12	FAM168A	family with sequence similarity 168, member A	NONE
chr17	27444707	27444728	-	21	MYO18A	myosin XVIIIA	NONE
*chr12	66532503	66532514	-	11	TMBIM4	transmembrane BAX inhibitor motif containing 4	NONE
chr12	6658416	6658433	-	17	IFFO1	intermediate filament family orphan 1	NONE
chr15	73855719	73855743	-	24	NPTN	neuroplastin	NONE
chr8	104728536	104728548	+	12	RIMS2	regulating synaptic membrane exocytosis 2	NONE
chr7	92165747	92165788	+	41	RBM48	RNA binding motif protein 48	NONE
chr7	51255610	51255655	-	45	COBL	cordon-bleu WH2 repeat protein	NONE
chr1	6510503	6510530	+	27	ESPN	espin	Deafness, autosomal recessive 36, 609006 (3); Deafness, neurosensory,
chr10	65359429	65359472	+	43	REEP3	receptor accessory protein 3	NONE
chr14	103422576	103422627	-	51	CDC42BPB	CDC42 binding protein kinase beta (DMPK-like)	NONE
chr13	20273519	20273538	-	19	PSPC1	paraspeckle component 1	NONE
chr2	160623402	160623427	+	25	MARCH7	membrane-associated ring finger (C3HC4) 7, E3 ubiquitin protein ligase	NONE
chr4	164063082	164063118	-	36	NAF1	nuclear assembly factor 1 ribonucleoprotein	NONE
chr12	46764403	46764410	-	7	SLC38A2	solute carrier family 38, member 2	NONE
chr6	25577203	25577221	+	18	LRRC16A	leucine rich repeat containing 16A	NONE
chr17	31054616	31054637	-	21	MYO1D	myosin ID	NONE
chr14	52194322	52194358	+	36	FRMD6	FERM domain containing 6	NONE
chr2	192243992	192243998	+	6	MYO1B	myosin IB	NONE
chr2	210891103	210891126	-	23	KANSL1L	KAT8 regulatory NSL complex subunit 1-like	NONE
chr5	1056696	1056711	-	15	SLC12A7	solute carrier family 12 (potassium/chloride transporter), member 7	NONE
chr11	57098206	57098215	-	9	SSRP1	structure specific recognition protein 1	NONE
*chr9	35364541	35364564	+	23	UNC13B	unc-13 homolog B (C. elegans)	NONE
chr20	62573822	62573845	-	23	UCKL1	uridine-cytidine kinase 1-like 1	NONE
*chr1	103445152	103445168	-	16	COL11A1	collagen, type XI, alpha 1	Stickler syndrome, type II, 604841 (3); Marshall syndrome, 154780
chr1	22051404	22051410	-	6	USP48	ubiquitin specific peptidase 48	NONE
chr15	68059059	68059104	+	45	MAP2K5	mitogen-activated protein kinase kinase 5	NONE
*chr12	39709030	39709045	-	15	KIF21A	kinesin family member 21A	Fibrosis of extraocular muscles, congenital, 1, 135700 (3);
chr8	22446881	22446887	+	6	PDLIM2	PDZ and LIM domain 2 (mystique)	NONE
chr22	43276622	43276628	-	6	PACSIN2	protein kinase C and casein kinase substrate in neurons 2	NONE
chr10	74284492	74284504	-	12	MICU1	mitochondrial calcium uptake 1	Myopathy with extrapyramidal signs, 615673 (3)
chr19	1824535	1824573	-	38	REXO1	microRNA 1909 REX1, RNA exonuclease 1 homolog (S. cerevisiae)	NONE
*chr2	102484490	102484499	+	9	MAP4K4	mitogen-activated protein kinase kinase kinase kinase 4	NONE
chr4	103207105	103207130	-	25	SLC39A8	solute carrier family 39 (zinc transporter), member 8	NONE
chr4	24822676	24822709	-	33	CCDC149	NONE
chr10	75511474	75511481	+	7	SEC24C	SEC24 family member C	NONE
chr4	114234839	114234851	+	12	ANK2	ankyrin 2, neuronal	Long QT syndrome 4, 600919 (3); Cardiac arrhythmia,
chr12	119582343	119582359	+	16	SRRM4	serine/arginine repetitive matrix 4	NONE
chr12	26539150	26539159	-	9	ITPR2	inositol 1,4,5-trisphosphate receptor, type 2	NONE
chr10	124004579	124004588	+	9	TACC2	transforming, acidic coiled-coil containing protein 2	NONE
chr2	72410022	72410034	-	12	EXOC6B	exocyst complex component 6B	NONE
chr14	105205991	105206011	+	20	ADSSL1	adenylosuccinate synthase like 1	NONE
chr6	33714364	33714410	-	46	IP6K3	inositol hexakisphosphate kinase 3	NONE
chr10	111891527	111891541	+	14	ADD3	adducin 3 (gamma)	NONE
chr16	76572814	76572821	+	7	CNTNAP4	contactin associated protein-like 4	NONE
chr20	33509765	33509795	+	30	ACSS2	acyl-CoA synthetase short-chain family member 2	NONE
*chr9	101508341	101508376	-	35	ANKS6	ankyrin repeat and sterile alpha motif domain containing 6	Nephronophthisis 16, 615382 (3)
chr11	125869019	125869026	-	7	CDON	cell adhesion associated, oncogene regulated	Holoprosencephaly 11, 614226 (3)
chr3	105389864	105389890	-	26	CBLB	Cbl proto-oncogene B, E3 ubiquitin protein ligase	NONE
chr1	22159367	22159385	-	18	HSPG2	heparan sulfate proteoglycan 2	Schwartz-Jampel syndrome, type 1, 255800 (3); Dyssegmental dysplasia,
chr3	47981988	47982024	-	36	MAP4	microtubule-associated protein 4	NONE
chr18	18540623	18540672	-	49	ROCK1	Rho-associated, coiled-coil containing protein kinase 1	NONE
chr11	6423206	6423212	-	6	APBB1	amyloid beta (A4) precursor protein-binding, family B, member 1 (Fe65)	NONE
chr12	100711458	100711470	+	12	SCYL2	SCY1-like 2 (S. cerevisiae)	NONE
chr17	41137667	41137673	+	6	RUNDC1	RUN domain containing 1	NONE
chr3	105389867	105389890	-	23	CBLB	Cbl proto-oncogene B, E3 ubiquitin protein ligase	NONE
chr13	52521986	52522006	-	20	ATP7B	ATPase, Cu++ transporting, beta polypeptide	Wilson disease, 277900 (3)
*chr9	113490967	113490997	+	30	MUSK	muscle, skeletal, receptor tyrosine kinase	Myasthenic syndrome, congenital, associated with acetylcholine
chr2	220369575	220369590	+	15	GMPPA	GDP-mannose pyrophosphorylase A	Alacrima, achalasia, and mental retardation syndrome, 615510 (3)
*chr12	56552685	56552704	+	19	MYL6	myosin, light chain 6, alkali, smooth muscle and non-muscle	NONE
chr18	9563914	9563949	-	35	PPP4R1	protein phosphatase 4, regulatory subunit 1	NONE
chr10	71679420	71679457	+	37	COL13A1	collagen, type XIII, alpha 1	NONE
chr11	1946491	1946506	+	15	TNNT3	troponin T type 3 (skeletal, fast)	Arthyrgryposis, distal, type 2B, 601680 (3)
chr1	156956290	156956305	-	15	ARHGEF11	Rho guanine nucleotide exchange factor (GEF) 11	NONE
chr8	144873835	144873854	-	19	SCRIB	scribbled planar cell polarity protein	NONE
chr8	68026563	68026605	+	42	CSPP1	centrosome and spindle pole associated protein 1	Joubert syndrome 21, 615636 (3)
chr3	4841038	4841071	+	33	ITPR1	inositol 1,4,5-trisphosphate receptor, type 1	Spinocerebellar ataxia 15, 606658 (3); Spinocerebellar ataxia 29,
chr8	80963486	80963505	-	19	TPD52	tumor protein D52	NONE
chr11	865512	865520	+	8	TSPAN4	tetraspanin 4	NONE
chr5	95268367	95268417	-	50	ELL2	elongation factor, RNA polymerase II, 2	NONE
chr6	7599905	7599913	+	8	SNRNP48	small nuclear ribonucleoprotein 48kDa (U11/U12)	NONE
chr8	107756743	107756770	+	27	OXR1	oxidation resistance 1	NONE
chr1	10415427	10415454	+	27	KIF1B	kinesin family member 1B	Charcot-Marie-Tooth disease, type 2A1, 118210 (3); Pheochromocytoma,
chr1	48917830	48917875	-	45	SPATA6	spermatogenesis associated 6	NONE
chr10	104657729	104657754	+	25	AS3MT	arsenic (+3 oxidation state) methyltransferase	NONE
chr5	74711021	74711060	-	39	COL4A3BP	collagen, type IV, alpha 3 (Goodpasture antigen) binding protein	NONE
chr19	13377997	13378009	-	12	CACNA1A	Migraine, familial hemiplegic, 1, 141500 (3); Episodic ataxia, type
chrY	21895222	21895267	-	45	KDM5D	NONE
chr3	45761198	45761239	+	41	SACM1L	SAC1 suppressor of actin mutations 1-like (yeast)	NONE
chr14	21486615	21486630	-	15	NDRG2	NDRG family member 2	NONE
chr17	42484584	42484634	-	50	GPATCH8	G patch domain containing 8	NONE
chr12	95420614	95420644	-	30	NR2C1	nuclear receptor subfamily 2, group C, member 1	NONE
chr3	195033675	195033696	-	21	ACAP2	ArfGAP with coiled-coil, ankyrin repeat and PH domains 2	NONE
*chrX	117750164	117750203	+	39	DOCK11	dedicator of cytokinesis 11	NONE
chr10	24831435	24831471	+	36	KIAA1217	KIAA1217	NONE
chr1	225718747	225718759	-	12	ENAH	enabled homolog (Drosophila)	NONE
chr6	125115989	125116032	+	43	NKAIN2	Na+/K+ transporting ATPase interacting 2	NONE
chr14	79439225	79439252	+	27	NRXN3	neurexin 3	NONE
chr17	4923143	4923166	+	23	KIF1C	kinesin family member 1C	Spastic ataxia 2, autosomal recessive, 611302 (3)
*chr10	61897099	61897111	-	12	ANK3	ankyrin 3, node of Ranvier (ankyrin G)	?Mental retardation, autosomal recessive, 37, 615493 (3)
*chr22	24143130	24143157	+	27	SMARCB1	SWI/SNF related, matrix associated, actin dependent regulator of chromatin, subfamily b, member 1	Rhabdoid tumors, somatic, 609322 (3); {Rhabdoid predisposition
chr5	136609064	136609073	-	9	SPOCK1	sparc/osteonectin, cwcv and kazal-like domains proteoglycan (testican) 1	NONE
chr15	65957536	65957563	-	27	DENND4A	DENN/MADD domain containing 4A	NONE
chr14	53328304	53328328	-	24	FERMT2	fermitin family member 2	NONE
chr10	357476	357506	-	30	DIP2C	DIP2 disco-interacting protein 2 homolog C (Drosophila)	NONE
chr9	35684728	35684743	-	15	TPM2	tropomyosin 2 (beta)	Arthrogryposis multiplex congenita, distal, type 1, 108120 (3);
chr19	13352334	13352340	-	6	CACNA1A	uncharacterized LOC100507353 calcium channel, voltage-dependent, P/Q type, alpha 1A subunit	Migraine, familial hemiplegic, 1, 141500 (3); Episodic ataxia, type
chr16	684888	684894	-	6	C16orf13	chromosome 16 open reading frame 13	NONE
*chrX	149940277	149940295	-	18	CD99L2	CD99 molecule-like 2	NONE
chr8	86026548	86026590	+	42	LRRCC1	leucine rich repeat and coiled-coil centrosomal protein 1	NONE
chr13	21721044	21721066	+	22	SAP18	Sin3A-associated protein, 18kDa	NONE
chr7	105736738	105736748	-	10	SYPL1	synaptophysin-like 1	NONE
chr4	114164658	114164694	+	36	ANK2	ankyrin 2, neuronal	Long QT syndrome 4, 600919 (3); Cardiac arrhythmia,
chr7	139101593	139101602	+	9	LUC7L2	LUC7-like 2 (S. cerevisiae)	NONE
chr17	37712392	37712440	+	48	CDK12	cyclin-dependent kinase 12	NONE
chr10	24656047	24656097	+	50	KIAA1217	KIAA1217	NONE
chr17	67154150	67154188	-	38	ABCA10	ATP-binding cassette, sub-family A (ABC1), member 10	NONE
chr12	80173118	80173131	-	13	PPP1R12A	protein phosphatase 1, regulatory subunit 12A	NONE
chr2	236627024	236627036	+	12	AGAP1	ArfGAP with GTPase domain, ankyrin repeat and PH domain 1	NONE
chr11	65348398	65348434	+	36	EHBP1L1	EH domain binding protein 1-like 1	NONE
chr13	48530974	48531013	-	39	SUCLA2	succinate-CoA ligase, ADP-forming, beta subunit	Mitochondrial DNA depletion syndrome 5 (encephalomyopathic with
chr1	94981495	94981504	+	9	ABCD3	ATP-binding cassette, sub-family D (ALD), member 3	NONE
chr20	35557418	35557456	-	38	SAMHD1	SAM domain and HD domain 1	Aicardi-Goutieres syndrome 5, 612952 (3); Chilblain lupus 2, 614415
chr1	62299029	62299049	+	20	INADL	InaD-like (Drosophila)	NONE
chr11	47348094	47348103	+	9	MADD	MAP-kinase activating death domain	Glutaric acidemia IIB, 231680 (3)
*chr4	76681746	76681758	+	12	USO1	USO1 vesicle transport factor	NONE
chr3	132191400	132191415	+	15	DNAJC13	DnaJ (Hsp40) homolog, subfamily C, member 13	NONE
chr1	206541757	206541800	+	43	SRGAP2	SLIT-ROBO Rho GTPase activating protein 2C SLIT-ROBO Rho GTPase activating protein 2B SLIT-ROBO Rho GTPase activating protein 2	NONE
chr14	95558905	95558930	-	25	DICER1	dicer 1, ribonuclease type III	Pleuropulmonary blastoma, 601200 (3); Goiter, multinodular 1, with
chr2	46393079	46393109	+	30	PRKCE	protein kinase C, epsilon	NONE
chr4	101332492	101332519	-	27	EMCN	endomucin	NONE
chr8	124138593	124138618	+	25	WDR67	TBC1 domain family, member 31	NONE
*chr6	124759048	124759062	+	14	NKAIN2	Na+/K+ transporting ATPase interacting 2	NONE
chr5	7745037	7745083	+	46	ADCY2	adenylate cyclase 2 (brain)	NONE
chr11	47558171	47558191	-	20	CELF1	CUGBP, Elav-like family member 1	NONE
chr2	10897552	10897582	+	30	ATP6V1C2	ATPase, H+ transporting, lysosomal 42kDa, V1 subunit C2	NONE
chr14	99994554	99994593	-	39	CCDC85C	coiled-coil domain containing 85C	NONE
chr9	35371930	35371936	+	6	UNC13B	unc-13 homolog B (C. elegans)	NONE
chr16	53693126	53693138	-	12	RPGRIP1L	RPGRIP1-like	Joubert syndrome 7, 611560 (3); Meckel syndrome 5, 611561 (3);
chr12	57699422	57699446	-	24	R3HDM2	R3H domain containing 2	NONE
chr18	21758125	21758159	-	34	OSBPL1A	oxysterol binding protein-like 1A	NONE
chr3	47944439	47944490	-	51	MAP4	microtubule-associated protein 4	NONE
chr10	75266973	75267019	-	46	USP54	ubiquitin specific peptidase 54	NONE
chr12	120500555	120500567	+	12	CCDC64	coiled-coil domain containing 64	NONE
chr9	98212405	98212421	-	16	PTCH1	patched 1	Basal cell nevus syndrome, 109400 (3); Basal cell carcinoma,
chr2	192854234	192854276	-	42	TMEFF2	transmembrane protein with EGF-like and two follistatin-like domains 2	NONE
chr4	151175577	151175590	+	13	DCLK2	doublecortin-like kinase 2	NONE
*chrX	96018098	96018119	+	21	DIAPH2	diaphanous-related formin 2	Premature ovarian failure, 300511 (3)
chr13	22028666	22028709	-	43	ZDHHC20	zinc finger, DHHC-type containing 20	NONE
*chr7	105137400	105137418	-	18	PUS7	pseudouridylate synthase 7 homolog (S. cerevisiae)	NONE
chr5	77315290	77315299	-	9	AP3B1	adaptor-related protein complex 3, beta 1 subunit	Hermansky-Pudlak syndrome 2, 608233 (3)
chr6	149841486	149841524	-	38	PPIL4	peptidylprolyl isomerase (cyclophilin)-like 4	NONE
chr13	23920949	23920976	-	27	SACS	spastic ataxia of Charlevoix-Saguenay (sacsin)	Spastic ataxia, Charlevoix-Saguenay type, 270550 (3)
chr3	121401763	121401810	-	47	GOLGB1	golgin B1	NONE
chr6	17770976	17771018	-	42	KIF13A	kinesin family member 13A	NONE
chr3	111677121	111677142	+	21	PHLDB2	pleckstrin homology-like domain, family B, member 2	NONE
chr2	242704574	242704616	+	42	D2HGDH	D-2-hydroxyglutarate dehydrogenase	D-2-hydroxyglutaric aciduria, 600721 (3)
chr2	71656426	71656464	+	38	ZNF638	ZNF638 intronic transcript 1 (non-protein coding) zinc finger protein 638	NONE
chr10	93917805	93917829	-	24	CPEB3	NONE
chr3	123007508	123007551	-	43	ADCY5	adenylate cyclase 5	Dyskinesia, familial, with facial myokymia, 606703 (3)
chr2	170804414	170804447	+	33	UBR3	ubiquitin protein ligase E3 component n-recognin 3 (putative)	NONE
chr1	144853503	144853528	-	25	PDE4DIP	myomegalin-like uncharacterized LOC101929792 myomegalin-like myomegalin-like phosphodiesterase 4D interacting protein	NONE
chr5	95242570	95242580	-	10	ELL2	elongation factor, RNA polymerase II, 2	NONE
chr4	103475031	103475048	+	17	NFKB1	nuclear factor of kappa light polypeptide gene enhancer in B-cells 1	NONE
chr2	153501947	153501994	+	47	FMNL2	formin-like 2	NONE
chr12	70206650	70206657	+	7	RAB3IP	RAB3A interacting protein	NONE
chr22	41678790	41678827	-	37	RANGAP1	Ran GTPase activating protein 1	NONE
*chr1	86469750	86469776	-	26	COL24A1	collagen, type XXIV, alpha 1	NONE
*chr2	71835705	71835747	+	42	DYSF	dysferlin	Muscular dystrophy, limb-girdle, type 2B, 253601 (3);
chr1	44073994	44074006	+	12	PTPRF	protein tyrosine phosphatase, receptor type, F	NONE
chr22	26863190	26863215	-	25	HPS4	Hermansky-Pudlak syndrome 4	Hermansky-Pudlak syndrome 4, 614073 (3)
chr6	135611871	135611892	-	21	AHI1	Abelson helper integration site 1	Joubert syndrome-3, 608629 (3)
chr4	56733037	56733058	+	21	EXOC1	exocyst complex component 1	NONE
chr1	53992019	53992026	-	7	GLIS1	GLIS family zinc finger 1	NONE
chr21	47979746	47979776	+	30	DIP2A	DIP2 disco-interacting protein 2 homolog A (Drosophila)	NONE
*chr1	220191467	220191488	-	21	EPRS	glutamyl-prolyl-tRNA synthetase	NONE
chr5	122162332	122162344	+	12	SNX2	sorting nexin 2	NONE
chr21	47850672	47850723	+	51	PCNT	pericentrin	Microcephalic osteodysplastic primordial dwarfism, type II, 210720
chr3	97510796	97510809	+	13	ARL6	ADP-ribosylation factor-like 6	Bardet-Biedl syndrome 3, 209900 (3); {Bardet-Biedl syndrome 1,
chr6	52855957	52855967	-	10	GSTA4	glutathione S-transferase alpha 4	NONE
chr14	61284635	61284667	+	32	MNAT1	MNAT CDK-activating kinase assembly factor 1	NONE
*chr13	32862003	32862021	+	18	FRY	furry homolog (Drosophila)	NONE
chr19	31134443	31134483	+	40	ZNF536	zinc finger protein 536	NONE
chr12	53558499	53558539	-	40	CSAD	cysteine sulfinic acid decarboxylase	NONE
chr2	118742964	118742982	-	18	CCDC93	coiled-coil domain containing 93	NONE
chr22	50905406	50905430	-	24	SBF1	SET binding factor 1	?Charcot-Marie-Tooth disease, type 4B3, 615284 (3)
chr19	16484725	16484773	-	48	EPS15L1	epidermal growth factor receptor pathway substrate 15-like 1	NONE
chr17	74089829	74089841	-	12	EXOC7	exocyst complex component 7	NONE
chr10	24830372	24830401	+	29	KIAA1217	KIAA1217	NONE
chr6	25507706	25507718	+	12	LRRC16A	leucine rich repeat containing 16A	NONE
chr22	36722068	36722080	-	12	MYH9	myosin, heavy chain 9, non-muscle	May-Hegglin anomaly, 155100 (3); Fechtner syndrome, 153640 (3);
chr12	122760985	122760991	-	6	CLIP1	CAP-GLY domain containing linker protein 1	NONE
chr2	242429125	242429146	+	21	FARP2	FERM, RhoGEF and pleckstrin domain protein 2	NONE
chr17	64792565	64792613	+	48	PRKCA	protein kinase C, alpha	Pituitary tumor, invasive (3)
*chr7	132571733	132571748	-	15	CHCHD3	coiled-coil-helix-coiled-coil-helix domain containing 3	NONE
chr10	27466729	27466744	+	15	MASTL	microtubule associated serine/threonine kinase-like	Thrombocytopenia-2, 188000 (3)
chr1	156957501	156957534	-	33	ARHGEF11	Rho guanine nucleotide exchange factor (GEF) 11	NONE
chr2	106718258	106718299	-	41	UXS1	UDP-glucuronate decarboxylase 1	NONE
chr2	159525791	159525814	+	23	PKP4	plakophilin 4	NONE
chrY	21877984	21877997	-	13	KDM5D	NONE
chr1	180963756	180963795	-	39	STX6	syntaxin 6	NONE
chr10	74269155	74269161	-	6	MICU1	mitochondrial calcium uptake 1	Myopathy with extrapyramidal signs, 615673 (3)
chr12	111916873	111916906	-	33	ATXN2	ataxin 2	Spinocerebellar ataxia 2, 183090 (3); {Amyotrophic lateral sclerosis,
chr20	37148882	37148918	+	36	RALGAPB	Ral GTPase activating protein, beta subunit (non-catalytic)	NONE
chr15	63355224	63355257	+	33	TPM1	tropomyosin 1 (alpha)	Cardiomyopathy, familial hypertrophic, 3, 115196 (3); Cardiomyopathy,
chr10	62022883	62022907	-	24	ANK3	ankyrin 3, node of Ranvier (ankyrin G)	?Mental retardation, autosomal recessive, 37, 615493 (3)
chr20	21335651	21335681	+	30	XRN2	5'-3' exoribonuclease 2	NONE
*chrX	15846314	15846323	-	9	AP1S2	adaptor-related protein complex 1, sigma 2 subunit	Mental retardation, X-linked syndromic, Fried type, 300630 (3)
chr8	37974969	37974987	+	18	ASH2L	ash2 (absent, small, or homeotic)-like (Drosophila)	NONE
chr7	75909372	75909392	+	20	SRRM3	serine/arginine repetitive matrix 3	NONE
*chr6	157357968	157358010	+	42	ARID1B	AT rich interactive domain 1B (SWI1-like)	Mental retardation, autosomal dominant 12, 614562 (3)
chr16	31104632	31104642	-	10	VKORC1	vitamin K epoxide reductase complex, subunit 1	Vitamin K-dependent clotting factors, combined deficiency of, 2,
chr9	77741392	77741421	+	29	OSTF1	osteoclast stimulating factor 1	NONE
chr1	78357178	78357222	+	44	NEXN	nexilin (F actin binding protein)	Cardiomyopathy, dilated, 1CC, 613122 (3); Cardiomyopathy, familial
chr5	176917588	176917594	-	6	PDLIM7	PDZ and LIM domain 7 (enigma)	NONE
chr1	114441020	114441057	-	37	AP4B1	adaptor-related protein complex 4, beta 1 subunit	Spastic paraplegia 47, autosomal recessive, 614066 (3)
chr14	78322658	78322692	+	34	ADCK1	aarF domain containing kinase 1	NONE
chr10	88449016	88449031	+	15	LDB3	LIM domain binding 3	Myopathy, myofibrillar, 4, 609452 (3); Cardiomyopathy,
chr3	195608921	195608947	-	26	TNK2	tyrosine kinase, non-receptor, 2	NONE
chr2	9476164	9476173	+	9	ASAP2	ArfGAP with SH3 domain, ankyrin repeat and PH domain 2	NONE
chr11	36308370	36308395	-	25	COMMD9	COMM domain containing 9	NONE
chr20	17953349	17953394	+	45	C20orf72	mitochondrial genome maintenance exonuclease 1	Mitochondrial DNA depletion syndrome 11, 615084 (3)
chr19	18232916	18232937	+	21	MAST3	microtubule associated serine/threonine kinase 3	NONE
chr6	152457407	152457449	-	42	SYNE1	spectrin repeat containing, nuclear envelope 1	Spinocerebellar ataxia, autosomal recessive 8, 610743 (3);
chr6	25612604	25612629	+	25	LRRC16A	leucine rich repeat containing 16A	NONE
chr1	29395244	29395280	+	36	EPB41	erythrocyte membrane protein band 4.1 (elliptocytosis 1, RH-linked)	Elliptocytosis-1, 611804 (3)
*chr3	100466257	100466298	+	41	TFG	TRK-fused gene	Hereditary motor and sensory neuropathy, proximal type, 604484 (3);
chr18	59899809	59899833	+	24	KIAA1468	KIAA1468	NONE
chr19	3062171	3062178	-	7	AES	amino-terminal enhancer of split	NONE
chr21	47814418	47814451	+	33	PCNT	pericentrin	Microcephalic osteodysplastic primordial dwarfism, type II, 210720
chr16	29922852	29922878	-	26	KCTD13	potassium channel tetramerization domain containing 13	NONE
chr11	134118702	134118730	-	28	THYN1	thymocyte nuclear protein 1	NONE
chr19	37037700	37037726	-	26	ZNF529	zinc finger protein 529	NONE
chr19	1423418	1423454	+	36	DAZAP1	DAZ associated protein 1	NONE
chr6	24718767	24718773	-	6	C6orf62	chromosome 6 open reading frame 62	NONE
chr15	85344799	85344834	+	35	ZNF592	zinc finger protein 592	Spinocerebellar ataxia, autosomal recessive 5, 606937 (3)
chr21	40719841	40719878	-	37	HMGN1	uncharacterized LOC101927733 high mobility group nucleosome binding domain 1	NONE
chr2	85823849	85823857	+	8	RNF181	ring finger protein 181	NONE
chr2	8880281	8880314	-	33	KIDINS220	kinase D-interacting substrate, 220kDa	NONE
chr8	124800440	124800487	+	47	FAM91A1	family with sequence similarity 91, member A1	NONE
chr20	36021385	36021418	+	33	SRC	v-src avian sarcoma (Schmidt-Ruppin A-2) viral oncogene homolog	Colon cancer, advanced, somatic (3)
chr5	77299282	77299318	-	36	AP3B1	adaptor-related protein complex 3, beta 1 subunit	Hermansky-Pudlak syndrome 2, 608233 (3)
chr6	83985834	83985872	-	38	ME1	malic enzyme 1, NADP(+)-dependent, cytosolic	NONE
chr12	57033429	57033477	-	48	ATP5B	ATP synthase, H+ transporting, mitochondrial F1 complex, beta polypeptide	NONE
chr9	94119765	94119795	-	30	AUH	AU RNA binding protein/enoyl-CoA hydratase	3-methylglutaconic aciduria, type I, 250950 (3)
chr19	47708360	47708386	+	26	SAE1	SUMO1 activating enzyme subunit 1	NONE
chr21	38462841	38462889	+	48	TTC3	tetratricopeptide repeat domain 3 pseudogene 1 tetratricopeptide repeat domain 3	NONE
chr1	244216472	244216502	+	30	ZNF238	zinc finger and BTB domain containing 18	?Mental retardation, autosomal dominant 22, 612337 (3)
chr4	143123892	143123919	-	27	INPP4B	inositol polyphosphate-4-phosphatase, type II, 105kDa	NONE
*chr6	55973585	55973610	-	25	COL21A1	collagen, type XXI, alpha 1	NONE
chr7	91692775	91692814	+	39	AKAP9	A kinase (PRKA) anchor protein 9	Long QT syndrome-11, 611820 (3)
*chr13	99519317	99519359	-	42	DOCK9	dedicator of cytokinesis 9	NONE
chr22	31662517	31662536	+	19	LIMK2	LIM domain kinase 2	NONE
chr10	94817659	94817674	+	15	EXOC6	exocyst complex component 6	NONE
chr6	71381775	71381813	+	38	SMAP1	small ArfGAP 1	NONE
chr9	36210648	36210657	+	9	CLTA	clathrin, light chain A	NONE
chr17	61907492	61907505	+	13	PSMC5	proteasome (prosome, macropain) 26S subunit, ATPase, 5	NONE
chr12	123959910	123959934	-	24	RILPL1	Rab interacting lysosomal protein-like 1	NONE
chr18	29471661	29471682	-	21	TRAPPC8	trafficking protein particle complex 8	NONE
*chr6	36760172	36760223	-	51	CPNE5	copine V	NONE
chr17	29530119	29530149	+	30	NF1	neurofibromin-like neurofibromin 1	Neurofibromatosis, type 1, 162200 (3); Leukemia, juvenile
chr18	70415497	70415544	-	47	NETO1	neuropilin (NRP) and tolloid (TLL)-like 1	NONE
chr16	74336267	74336301	+	34	PSMD7	proteasome (prosome, macropain) 26S subunit, non-ATPase, 7	NONE
chr7	74129442	74129486	+	44	GTF2I	general transcription factor IIi	NONE
chr6	56568508	56568544	-	36	DST	dystonin	Neuropathy, hereditary sensory and autonomic, type VI, 614653 (3);
chr9	91982037	91982073	-	36	SEMA4D	sema domain, immunoglobulin domain (Ig), transmembrane domain (TM) and short cytoplasmic domain, (semaphorin) 4D	NONE
chr3	99728974	99729024	+	50	CMSS1	cms1 ribosomal small subunit homolog (yeast)	NONE
*chr10	78767942	78767951	-	9	KCNMA1	potassium large conductance calcium-activated channel, subfamily M, alpha member 1	Generalized epilepsy and paroxysmal dyskinesia, 609446 (3)
chr17	55728010	55728034	+	24	MSI2	musashi RNA-binding protein 2	NONE
chrX	106355733	106355768	-	35	RBM41	RNA binding motif protein 41	NONE
chr6	8429207	8429227	-	20	SLC35B3	solute carrier family 35 (adenosine 3'-phospho 5'-phosphosulfate transporter), member B3	NONE
chr13	25824357	25824369	-	12	MTMR6	myotubularin related protein 6	NONE
chr13	32832100	32832109	+	9	FRY	furry homolog (Drosophila)	NONE
chr3	58406265	58406295	+	30	PXK	PX domain containing serine/threonine kinase	NONE
chr12	123959910	123959929	-	19	RILPL1	Rab interacting lysosomal protein-like 1	NONE
chr1	237932886	237932919	+	33	RYR2	ryanodine receptor 2 (cardiac)	Ventricular tachycardia, catecholaminergic polymorphic, 1, 604772
*chr10	78785203	78785215	-	12	KCNMA1	potassium large conductance calcium-activated channel, subfamily M, alpha member 1	Generalized epilepsy and paroxysmal dyskinesia, 609446 (3)
chr4	56751013	56751037	+	24	EXOC1	exocyst complex component 1	NONE
chr1	19560673	19560682	-	9	EMC1	ER membrane protein complex subunit 1	NONE
chr12	131283712	131283735	-	23	STX2	syntaxin 2	NONE
chr7	77655384	77655421	-	37	MAGI2	membrane associated guanylate kinase, WW and PDZ domain containing 2	NONE
