# Supplementary material for: RBFOX and PTBP1 proteins regulate the alternative splicing of micro-exons in human brain transcripts
Source: Genome Res. 2015 Jan;25(1):1–13. doi: 10.1101/gr.181990.114 (PMC4317164; doi:10.1101/gr.181990.114)
Supplement: Supplemental Material [file supp_gr.181990.114_Supplemental_File_2.txt]

# micro-exons with evidence of brain-specific inclusion patterns
chr6	33542282	33542302	-	20	BAK1	BCL2-antagonist/killer 1
chr7	122120905	122120914	-	9	CADPS2	Ca++-dependent secretion activator 2
chr1	36909604	36909634	-	30	OSCP1	organic solute carrier partner 1
chr1	172292468	172292480	+	12	DNM3	dynamin 3
chr16	16416384	16416408	+	24	PKD1P1	NPIP-like protein 1-like NPIP-like protein 1-like nuclear pore complex interacting protein family, member A8 nuclear pore complex interacting protein family, member A7 nuclear pore complex interacting protein family, member A5 nuclear pore complex interacting protein family, member A2 nuclear pore complex interacting protein family, member A3 polycystic kidney disease 1 (autosomal dominant) pseud…
chr1	37962307	37962337	-	30	MEAF6	MYST/Esa1-associated factor 6
chr3	85775671	85775698	+	27	CADM2	cell adhesion molecule 2
chr3	33615964	33615988	-	24	CLASP2	cytoplasmic linker associated protein 2
chrX	117819482	117819500	+	18	DOCK11	dedicator of cytokinesis 11
chr9	8523512	8523524	-	12	PTPRD	protein tyrosine phosphatase, receptor type, D
chr17	74082934	74082973	-	39	EXOC7	exocyst complex component 7
chr6	168294541	168294586	+	45	MLLT4	myeloid/lymphoid or mixed-lineage leukemia (trithorax homolog, Drosophila); translocated to, 4
chr17	41894044	41894065	-	21	MPP3	membrane protein, palmitoylated 3 (MAGUK p55 subfamily member 3)
chr6	39854196	39854223	+	27	DAAM2	dishevelled associated activator of morphogenesis 2
chr17	12876618	12876636	+	18	ARHGAP44	Rho GTPase activating protein 44
chr1	29616194	29616224	+	30	PTPRU	protein tyrosine phosphatase, receptor type, U
chr6	7295320	7295335	-	15	SSR1	signal sequence receptor, alpha
chr4	114158754	114158778	+	24	ANK2	ankyrin 2, neuronal
chr19	5229326	5229353	-	27	PTPRS	protein tyrosine phosphatase, receptor type, S
chr11	123489052	123489064	+	12	GRAMD1B	GRAM domain containing 1B
chr1	21308880	21308901	-	21	EIF4G3	eukaryotic translation initiation factor 4 gamma, 3
chr1	7815697	7815728	+	31	CAMTA1	calmodulin binding transcription activator 1
chr2	74590740	74590755	-	15	DCTN1	dynactin 1
chr4	151120179	151120230	+	51	DCLK2	doublecortin-like kinase 2
chr19	35513803	35513815	+	12	GRAMD1A	GRAM domain containing 1A
chr2	191364557	191364582	+	25	MFSD6	major facilitator superfamily domain containing 6
chr7	94217089	94217124	-	35	SGCE	sarcoglycan, epsilon
chr7	82464982	82465009	-	27	PCLO	piccolo presynaptic cytomatrix protein
chr12	110405118	110405124	-	6	GIT2	G protein-coupled receptor kinase interacting ArfGAP 2
chr20	36014862	36014880	+	18	SRC	v-src avian sarcoma (Schmidt-Ruppin A-2) viral oncogene homolog
chr1	103445152	103445168	-	16	COL11A1	collagen, type XI, alpha 1
chr12	66770796	66770841	-	45	GRIP1	glutamate receptor interacting protein 1
chr13	99461376	99461382	-	6	DOCK9	dedicator of cytokinesis 9
chr1	986411	986423	+	12	AGRN	agrin
chr7	103118835	103118841	-	6	RELN	reelin
chr16	1808978	1808996	+	18	MAPK8IP3	mitogen-activated protein kinase 8 interacting protein 3
chr22	43276622	43276628	-	6	PACSIN2	protein kinase C and casein kinase substrate in neurons 2
chr4	24822676	24822709	-	33	CCDC149
chr9	130864358	130864394	+	36	SLC25A25	solute carrier family 25 (mitochondrial carrier; phosphate carrier), member 25
chr19	49649422	49649449	+	27	PPFIA3	protein tyrosine phosphatase, receptor type, f polypeptide (PTPRF), interacting protein (liprin), alpha 3
chr12	62938545	62938548	+	3	MON2	MON2 homolog (S. cerevisiae)
chr9	101508341	101508376	-	35	ANKS6	ankyrin repeat and sterile alpha motif domain containing 6
chr11	125869019	125869026	-	7	CDON	cell adhesion associated, oncogene regulated
chr3	196795372	196795408	-	36	DLG1	discs, large homolog 1 (Drosophila)
chr3	53836173	53836200	+	27	CACNA1D	calcium channel, voltage-dependent, L type, alpha 1D subunit
chr17	40660589	40660607	+	18	ATP6V0A1	ATPase, H+ transporting, lysosomal V0 subunit a1
chr11	6423206	6423212	-	6	APBB1	amyloid beta (A4) precursor protein-binding, family B, member 1 (Fe65)
chr6	83834884	83834914	+	30	DOPEY1	dopey family member 1
chr2	204246911	204246929	+	18	ABI2	abl-interactor 2
chr15	42105527	42105545	+	18	MAPKBP1	mitogen-activated protein kinase binding protein 1
chr5	88026027	88026051	-	24	MEF2C	myocyte enhancer factor 2C
chr3	184034500	184034521	+	21	EIF4G1	eukaryotic translation initiation factor 4 gamma, 1
chr11	68377078	68377096	+	18	PPP6R3	protein phosphatase 6, regulatory subunit 3
chr22	51150042	51150066	+	24	SHANK3	SH3 and multiple ankyrin repeat domains 3
chr2	183889705	183889723	-	18	NCKAP1	NCK-associated protein 1
chrX	153138682	153138697	-	15	L1CAM	L1 cell adhesion molecule
chr10	102268217	102268226	-	9	SEC31B	SEC31 homolog B (S. cerevisiae)
chr1	240343468	240343480	+	12	FMN2	formin 2
chr15	65957536	65957563	-	27	DENND4A	DENN/MADD domain containing 4A
chr8	80956401	80956443	-	42	TPD52	tumor protein D52
chr7	107815766	107815802	-	36	NRCAM	neuronal cell adhesion molecule
chr1	7809830	7809851	+	21	CAMTA1	calmodulin binding transcription activator 1
chr3	51370431	51370458	+	27	DOCK3	dedicator of cytokinesis 3
chr16	7102057	7102099	+	42	RBFOX1	RNA binding protein, fox-1 homolog (C. elegans) 1
chr8	131173030	131173039	-	9	ASAP1	ArfGAP with SH3 domain, ankyrin repeat and PH domain 1
chrX	149882950	149883001	+	51	MTMR1	myotubularin related protein 1
chr2	38523827	38523842	-	15	ATL2	atlastin GTPase 2
chr16	2163041	2163060	-	19	PKD1	polycystin-1-like polycystic kidney disease 1 (autosomal dominant)
chr14	51449659	51449683	-	24	TRIM9	tripartite motif containing 9
chr3	58406262	58406295	+	33	PXK	PX domain containing serine/threonine kinase
chr3	9069783	9069814	-	31	SRGAP3	SLIT-ROBO Rho GTPase activating protein 3
chr17	1490242	1490254	-	12	SLC43A2	solute carrier family 43 (amino acid system L transporter), member 2
chr1	203030779	203030806	+	27	PPFIA4	protein tyrosine phosphatase, receptor type, f polypeptide (PTPRF), interacting protein (liprin), alpha 4
chr9	8527344	8527353	-	9	PTPRD	protein tyrosine phosphatase, receptor type, D
chr11	47348094	47348103	+	9	MADD	MAP-kinase activating death domain
chr14	59805102	59805132	+	30	DAAM1	dishevelled associated activator of morphogenesis 1
chr17	4796580	4796604	+	24	MINK1	misshapen-like kinase 1
chr21	34014404	34014443	-	39	SYNJ1	synaptojanin 1
chr2	122184979	122185006	-	27	CLASP1	cytoplasmic linker associated protein 1
chr20	34142142	34142157	+	15	ERGIC3	ERGIC and golgi 3
chr16	11066410	11066416	+	6	CLEC16A	C-type lectin domain family 16, member A
chr3	62498425	62498443	-	18	CADPS	Ca++-dependent secretion activator
chr6	152832705	152832726	-	21	SYNE1	spectrin repeat containing, nuclear envelope 1
chr21	34048641	34048665	-	24	SYNJ1	synaptojanin 1
chrX	48372514	48372529	+	15	PORCN	porcupine homolog (Drosophila)
chr6	128316393	128316411	-	18	PTPRK	protein tyrosine phosphatase, receptor type, K
chr2	241711986	241712013	-	27	KIF1A	kinesin family member 1A
chr2	189454466	189454477	+	11	GULP1	GULP, engulfment adaptor PTB domain containing 1
chr1	200797700	200797733	+	33	CAMSAP2	calmodulin regulated spectrin-associated protein family, member 2
chr13	98017389	98017425	+	36	MBNL2	muscleblind-like splicing regulator 2
chr15	29386480	29386516	+	36	APBA2	amyloid beta (A4) precursor protein-binding, family A, member 2
chr4	62894572	62894599	+	27	LPHN3	latrophilin 3
chr1	67133212	67133224	+	12	SGIP1	SH3-domain GRB2-like (endophilin) interacting protein 1
chr7	105137400	105137418	-	18	PUS7	pseudouridylate synthase 7 homolog (S. cerevisiae)
chr9	140944526	140944538	+	12	CACNA1B	calcium channel, voltage-dependent, N type, alpha 1B subunit
chr12	81676788	81676818	-	30	PPFIA2	protein tyrosine phosphatase, receptor type, f polypeptide (PTPRF), interacting protein (liprin), alpha 2
chr7	111424152	111424179	-	27	DOCK4	dedicator of cytokinesis 4
chr6	168355137	168355173	+	36	MLLT4	myeloid/lymphoid or mixed-lineage leukemia (trithorax homolog, Drosophila); translocated to, 4
chr20	62518916	62518958	+	42	TPD52L2	tumor protein D52-like 2
chr14	105934674	105934686	+	12	MTA1	metastasis associated 1
chr4	56733037	56733058	+	21	EXOC1	exocyst complex component 1
chr8	94714747	94714771	+	24	FAM92A1	family with sequence similarity 92, member A1
chr21	47979746	47979776	+	30	DIP2A	DIP2 disco-interacting protein 2 homolog A (Drosophila)
chr1	220191467	220191488	-	21	EPRS	glutamyl-prolyl-tRNA synthetase
chr5	122162332	122162344	+	12	SNX2	sorting nexin 2
chr6	3285169	3285193	-	24	SLC22A23	solute carrier family 22, member 23
chr3	148744238	148744289	+	51	GYG1	glycogenin 1
chr13	99448459	99448467	-	8	DOCK9	dedicator of cytokinesis 9
chr9	131771731	131771746	-	15	SH3GLB2	SH3-domain GRB2-like endophilin B2
chr7	107878195	107878213	-	18	NRCAM	neuronal cell adhesion molecule
chr7	132571733	132571748	-	15	CHCHD3	coiled-coil-helix-coiled-coil-helix domain containing 3
chr20	61915202	61915232	+	30	ARFGAP1	ADP-ribosylation factor GTPase activating protein 1
chr7	81612629	81612650	-	21	CACNA2D1	calcium channel, voltage-dependent, alpha 2/delta subunit 1
chrX	110389748	110389793	+	45	PAK3	p21 protein (Cdc42/Rac)-activated kinase 3
chr10	74269155	74269161	-	6	MICU1	mitochondrial calcium uptake 1
chr4	162431549	162431576	-	27	FSTL5	follistatin-like 5
chr3	62530522	62530534	-	12	CADPS	Ca++-dependent secretion activator
chr18	5407699	5407735	-	36	EPB41L3	erythrocyte membrane protein band 4.1-like 3
chr9	131775286	131775298	-	12	SH3GLB2	SH3-domain GRB2-like endophilin B2
chrX	15846314	15846323	-	9	AP1S2	adaptor-related protein complex 1, sigma 2 subunit
chr17	4872794	4872815	-	21	CAMTA2	calmodulin binding transcription activator 2
chr7	107831697	107831727	-	30	NRCAM	neuronal cell adhesion molecule
chr10	99512613	99512634	+	21	ZFYVE27	zinc finger, FYVE domain containing 27
chr22	19964228	19964246	-	18	ARVCF	armadillo repeat gene deleted in velocardiofacial syndrome
chr14	105852021	105852054	+	33	PACS2	uncharacterized LOC101929695 phosphofurin acidic cluster sorting protein 2
chrX	69715257	69715303	+	46	DLG3	discs, large homolog 3 (Drosophila)
chr6	84324575	84324581	-	6	SNAP91	synaptosomal-associated protein, 91kDa
chr3	155201137	155201165	-	28	PLCH1	phospholipase C, eta 1
chr5	173370028	173370052	+	24	CPEB4	cytoplasmic polyadenylation element binding protein 4
chr14	53569748	53569769	-	21	DDHD1	DDHD domain containing 1
chr6	166744872	166744895	-	23	SFT2D1	SFT2 domain containing 1
chr5	139239473	139239497	-	24	NRG2	neuregulin 2
chr20	36021385	36021418	+	33	SRC	v-src avian sarcoma (Schmidt-Ruppin A-2) viral oncogene homolog
chr7	122054121	122054130	-	9	CADPS2	Ca++-dependent secretion activator 2
chr1	10333071	10333089	+	18	KIF1B	kinesin family member 1B
chrX	153128822	153128834	-	12	L1CAM	L1 cell adhesion molecule
chr16	18439972	18439996	-	24	RP11-1212A22.2	polycystin-1-like NPIP-like protein 1-like nuclear pore complex interacting protein family, member A8 nuclear pore complex interacting protein family, member A7
chr4	177087274	177087295	+	21	WDR17	WD repeat domain 17
chr1	84641481	84641490	+	9	PRKACB	protein kinase, cAMP-dependent, catalytic, beta
chr17	8479960	8479990	-	30	MYH10	myosin, heavy chain 10, non-muscle
chr8	80962679	80962706	-	27	TPD52	tumor protein D52
chr10	86267049	86267089	+	40	FAM190B	coiled-coil serine-rich protein 2
chr8	28286894	28286920	-	26	FBXO16	F-box protein 16
chr1	19560673	19560682	-	9	EMC1	ER membrane protein complex subunit 1
chr6	43470325	43470355	+	30	TJAP1	tight junction associated protein 1 (peripheral)
