# Supplementary material for: RBFOX and PTBP1 proteins regulate the alternative splicing of micro-exons in human brain transcripts
Source: Genome Res. 2015 Jan;25(1):1–13. doi: 10.1101/gr.181990.114 (PMC4317164; doi:10.1101/gr.181990.114)
Supplement: Supplemental Material [file supp_gr.181990.114_Supplemental_File_3.txt]

# PSI_GTEX: libraries used for micro-exon quantification
# GTEX_ANNOTATION: libraries used to annotate novel micro-exons
# GTEX_LONG: libraries used to establish splicing patterns of long exons
# PSI_mouse: burge data set + PTB1 wt and knockdown
# PSI_OTHER: Human Body Map 2.0 + Brain samples from Mazin et al., 2013
SRR607839	PSI_GTEX
SRR813529	PSI_GTEX
SRR810899	PSI_GTEX
SRR814407	PSI_GTEX
SRR613042	PSI_GTEX	GTEX_ANNOTATION
SRR808614	PSI_GTEX	GTEX_ANNOTATION
SRR661637	PSI_GTEX	GTEX_ANNOTATION
SRR662570	PSI_GTEX	GTEX_LONG
SRR815256	PSI_GTEX
SRR607935	PSI_GTEX	GTEX_ANNOTATION
SRR601287	PSI_GTEX	GTEX_ANNOTATION
SRR659484	PSI_GTEX	GTEX_ANNOTATION
SRR807703	PSI_GTEX
SRR615515	PSI_GTEX	GTEX_ANNOTATION
SRR603164	PSI_GTEX
SRR613126	PSI_GTEX	GTEX_ANNOTATION
SRR655946	PSI_GTEX	GTEX_ANNOTATION
SRR655864	PSI_GTEX	GTEX_LONG	GTEX_ANNOTATION
SRR818971	PSI_GTEX	GTEX_ANNOTATION
SRR816770	PSI_GTEX	GTEX_LONG	GTEX_ANNOTATION
SRR599313	PSI_GTEX
SRR656300	PSI_GTEX
SRR663874	PSI_GTEX	GTEX_ANNOTATION
SRR615323	PSI_GTEX	GTEX_ANNOTATION
SRR608288	PSI_GTEX
SRR604528	PSI_GTEX	GTEX_ANNOTATION
SRR612899	PSI_GTEX	GTEX_ANNOTATION
SRR814028	PSI_GTEX
SRR613951	PSI_GTEX	GTEX_ANNOTATION
SRR613222	PSI_GTEX	GTEX_ANNOTATION
SRR655146	PSI_GTEX	GTEX_ANNOTATION
SRR600876	PSI_GTEX	GTEX_ANNOTATION
SRR615731	PSI_GTEX	GTEX_LONG	GTEX_ANNOTATION
SRR655265	PSI_GTEX
SRR615635	PSI_GTEX
SRR817978	PSI_GTEX	GTEX_ANNOTATION
SRR817026	PSI_GTEX
SRR607091	PSI_GTEX	GTEX_ANNOTATION
SRR658433	PSI_GTEX
SRR810153	PSI_GTEX
SRR659436	PSI_GTEX	GTEX_ANNOTATION
SRR612803	PSI_GTEX	GTEX_ANNOTATION
SRR821468	PSI_GTEX	GTEX_ANNOTATION
SRR815232	PSI_GTEX	GTEX_LONG
SRR818600	PSI_GTEX	GTEX_ANNOTATION
SRR662942	PSI_GTEX	GTEX_ANNOTATION
SRR656167	PSI_GTEX	GTEX_ANNOTATION
SRR612203	PSI_GTEX
SRR815920	PSI_GTEX
SRR607538	PSI_GTEX	GTEX_LONG	GTEX_ANNOTATION
SRR811631	PSI_GTEX
SRR820350	PSI_GTEX
SRR665478	PSI_GTEX
SRR810551	PSI_GTEX
SRR665670	PSI_GTEX	GTEX_ANNOTATION
SRR813983	PSI_GTEX
SRR658645	PSI_GTEX	GTEX_LONG	GTEX_ANNOTATION
SRR614515	PSI_GTEX	GTEX_ANNOTATION
SRR602540	PSI_GTEX	GTEX_ANNOTATION
SRR808994	PSI_GTEX
SRR819261	PSI_GTEX
SRR820256	PSI_GTEX	GTEX_LONG	GTEX_ANNOTATION
SRR812697	PSI_GTEX
SRR810571	PSI_GTEX
SRR598276	PSI_GTEX
SRR594414	PSI_MOUSE
SRR657348	PSI_GTEX	GTEX_LONG	GTEX_ANNOTATION
SRR820518	PSI_GTEX	GTEX_ANNOTATION
SRR655399	PSI_GTEX
SRR816495	PSI_GTEX
SRR812128	PSI_GTEX
SRR659507	PSI_GTEX
SRR818110	PSI_GTEX	GTEX_ANNOTATION
SRR600924	PSI_GTEX
SRR603236	PSI_GTEX
SRR658105	PSI_GTEX
SRR662055	PSI_GTEX
SRR812773	PSI_GTEX	GTEX_ANNOTATION
SRR654850	PSI_GTEX
SRR612383	PSI_GTEX
SRR662354	PSI_GTEX
SRR665405	PSI_GTEX
SRR659911	PSI_GTEX
SRR661925	PSI_GTEX	GTEX_ANNOTATION
SRR809320	PSI_GTEX
SRR614347	PSI_GTEX
SRR612575	PSI_GTEX	GTEX_ANNOTATION
SRR599510	PSI_GTEX	GTEX_ANNOTATION
SRR655134	PSI_GTEX	GTEX_LONG	GTEX_ANNOTATION
SRR612479	PSI_GTEX
SRR600724	PSI_GTEX	GTEX_ANNOTATION
SRR111898	PSI_OTHER
SRR809444	PSI_GTEX	GTEX_ANNOTATION
SRR810073	PSI_GTEX
SRR614587	PSI_GTEX	GTEX_ANNOTATION
SRR663026	PSI_GTEX	GTEX_ANNOTATION
SRR819999	PSI_GTEX	GTEX_LONG	GTEX_ANNOTATION
SRR111907	PSI_OTHER
SRR111904	PSI_OTHER
SRR613366	PSI_GTEX	GTEX_ANNOTATION
SRR111902	PSI_OTHER
SRR111903	PSI_OTHER
SRR808130	PSI_GTEX
SRR660115	PSI_GTEX
SRR627451	PSI_GTEX
SRR662617	PSI_GTEX	GTEX_ANNOTATION
SRR627453	PSI_GTEX	GTEX_LONG
SRR627455	PSI_GTEX	GTEX_ANNOTATION
SRR658212	PSI_GTEX	GTEX_ANNOTATION
SRR663807	PSI_GTEX	GTEX_ANNOTATION
SRR814820	PSI_GTEX
SRR604653	PSI_GTEX
SRR811915	PSI_GTEX
SRR811675	PSI_GTEX
SRR662534	PSI_GTEX	GTEX_ANNOTATION
ERR030882	PSI_OTHER
SRR657635	PSI_GTEX
SRR627299	PSI_GTEX	GTEX_ANNOTATION
SRR614827	PSI_GTEX
SRR662126	PSI_GTEX
SRR663209	PSI_GTEX
SRR603534	PSI_GTEX	GTEX_ANNOTATION
SRR600608	PSI_GTEX	GTEX_ANNOTATION
SRR814989	PSI_GTEX	GTEX_ANNOTATION
SRR657997	PSI_GTEX	GTEX_ANNOTATION
SRR655732	PSI_GTEX
SRR600533	PSI_GTEX	GTEX_ANNOTATION
SRR598695	PSI_GTEX
SRR112600	PSI_OTHER
SRR661995	PSI_GTEX	GTEX_ANNOTATION
SRR608718	PSI_GTEX	GTEX_LONG	GTEX_ANNOTATION
SRR602808	PSI_GTEX	GTEX_ANNOTATION
SRR814268	PSI_GTEX
SRR657683	GTEX_LONG
SRR658069	PSI_GTEX
SRR598509	PSI_GTEX
SRR615165	PSI_GTEX	GTEX_ANNOTATION
SRR656349	PSI_GTEX	GTEX_ANNOTATION
SRR657151	PSI_GTEX	GTEX_ANNOTATION
SRR770735	PSI_MOUSE
SRR818939	PSI_GTEX	GTEX_ANNOTATION
SRR812912	PSI_GTEX
SRR810129	PSI_GTEX
SRR811213	PSI_GTEX
SRR603752	PSI_GTEX	GTEX_LONG	GTEX_ANNOTATION
SRR601387	PSI_GTEX	GTEX_ANNOTATION
SRR662546	PSI_GTEX	GTEX_ANNOTATION
SRR614083	PSI_GTEX	GTEX_ANNOTATION
SRR663100	PSI_GTEX
SRR659049	PSI_GTEX	GTEX_ANNOTATION
SRR607214	PSI_GTEX
SRR655911	PSI_GTEX	GTEX_ANNOTATION
SRR613987	PSI_GTEX	GTEX_ANNOTATION
SRR809897	PSI_GTEX
SRR601311	PSI_GTEX
SRR663296	PSI_GTEX	GTEX_ANNOTATION
SRR599225	PSI_GTEX	GTEX_LONG	GTEX_ANNOTATION
SRR655852	PSI_GTEX
SRR807591	PSI_GTEX	GTEX_LONG	GTEX_ANNOTATION
SRR661133	PSI_GTEX	GTEX_ANNOTATION
SRR821581	PSI_GTEX	GTEX_ANNOTATION
SRR615934	PSI_GTEX	GTEX_ANNOTATION
SRR816015	PSI_GTEX
SRR655590	PSI_GTEX	GTEX_ANNOTATION
SRR613354	PSI_GTEX	GTEX_LONG	GTEX_ANNOTATION
SRR810531	PSI_GTEX
SRR600656	PSI_GTEX	GTEX_ANNOTATION
SRR612611	PSI_GTEX	GTEX_ANNOTATION
SRR820292	PSI_GTEX	GTEX_ANNOTATION
SRR813704	PSI_GTEX	GTEX_ANNOTATION
SRR810105	PSI_GTEX
SRR660969	PSI_GTEX	GTEX_LONG	GTEX_ANNOTATION
SRR808044	PSI_GTEX
SRR814137	PSI_GTEX
SRR658813	PSI_GTEX
SRR658409	PSI_GTEX
SRR111936	PSI_OTHER
SRR607067	PSI_GTEX	GTEX_ANNOTATION
SRR808682	PSI_GTEX
ERR030887	PSI_OTHER
SRR817797	PSI_GTEX	GTEX_ANNOTATION
SRR662918	PSI_GTEX	GTEX_ANNOTATION
ERR030884	PSI_OTHER
ERR030883	PSI_OTHER
SRR812318	PSI_GTEX
ERR030881	PSI_OTHER
SRR665334	PSI_GTEX	GTEX_ANNOTATION
SRR663428	PSI_GTEX	GTEX_ANNOTATION
ERR030889	PSI_OTHER
ERR030888	PSI_OTHER
SRR612539	PSI_GTEX
SRR612923	PSI_GTEX
SRR816865	PSI_GTEX
SRR601671	PSI_GTEX	GTEX_ANNOTATION
SRR812036	PSI_GTEX
SRR654778	PSI_GTEX	GTEX_ANNOTATION
SRR655684	PSI_GTEX	GTEX_ANNOTATION
SRR661961	PSI_GTEX	GTEX_ANNOTATION
SRR613591	PSI_GTEX
SRR602598	PSI_GTEX	GTEX_LONG	GTEX_ANNOTATION
SRR813959	PSI_GTEX
SRR655170	PSI_GTEX	GTEX_ANNOTATION
SRR807679	PSI_GTEX
SRR665298	PSI_GTEX	GTEX_LONG	GTEX_ANNOTATION
SRR809406	PSI_GTEX
SRR613699	PSI_GTEX
SRR809565	PSI_GTEX
SRR660103	PSI_GTEX	GTEX_ANNOTATION
SRR654886	PSI_GTEX	GTEX_ANNOTATION
SRR814003	PSI_GTEX
SRR663477	PSI_GTEX	GTEX_ANNOTATION
SRR658707	PSI_GTEX
SRR663633	PSI_GTEX	GTEX_LONG	GTEX_ANNOTATION
SRR615790	PSI_GTEX
SRR658319	PSI_GTEX
SRR814967	PSI_GTEX	GTEX_ANNOTATION
SRR810225	PSI_GTEX
SRR814943	PSI_GTEX
SRR820107	PSI_GTEX	GTEX_ANNOTATION
SRR603472	PSI_GTEX
SRR614900	PSI_GTEX	GTEX_ANNOTATION
SRR819534	PSI_GTEX	GTEX_LONG	GTEX_ANNOTATION
SRR815140	PSI_GTEX
SRR657077	PSI_GTEX
SRR662007	PSI_GTEX	GTEX_ANNOTATION
SRR812721	PSI_GTEX
SRR815020	PSI_GTEX
SRR608662	PSI_GTEX	GTEX_ANNOTATION
SRR602271	PSI_GTEX	GTEX_ANNOTATION
SRR657891	PSI_GTEX
SRR607406	PSI_GTEX	GTEX_ANNOTATION
SRR607369	PSI_GTEX
SRR660545	PSI_GTEX	GTEX_ANNOTATION
SRR594407	PSI_MOUSE
SRR655578	PSI_GTEX
SRR615249	PSI_GTEX	GTEX_ANNOTATION
SRR661973	PSI_GTEX	GTEX_LONG	GTEX_ANNOTATION
SRR821255	PSI_GTEX
SRR810249	PSI_GTEX
ERR030885	PSI_OTHER
SRR612443	PSI_GTEX	GTEX_ANNOTATION
SRR662486	PSI_GTEX	GTEX_ANNOTATION
SRR656552	PSI_GTEX	GTEX_LONG	GTEX_ANNOTATION
SRR659013	PSI_GTEX	GTEX_LONG	GTEX_ANNOTATION
SRR598396	PSI_GTEX	GTEX_ANNOTATION
SRR598428	PSI_GTEX	GTEX_ANNOTATION
SRR657552	PSI_GTEX	GTEX_ANNOTATION
SRR819793	PSI_GTEX	GTEX_ANNOTATION
SRR810713	PSI_GTEX
SRR655887	PSI_GTEX
SRR656970	PSI_GTEX
SRR813536	PSI_GTEX
SRR664048	PSI_GTEX	GTEX_ANNOTATION
ERR030880	PSI_OTHER
SRR613030	PSI_GTEX
SRR813108	PSI_GTEX
SRR817629	PSI_GTEX	GTEX_LONG	GTEX_ANNOTATION
SRR662462	PSI_GTEX
SRR607311	PSI_GTEX
SRR659649	PSI_GTEX
SRR818270	PSI_GTEX	GTEX_LONG	GTEX_ANNOTATION
SRR661074	PSI_GTEX
SRR612323	PSI_GTEX
SRR605101	PSI_GTEX	GTEX_ANNOTATION
SRR602871	PSI_GTEX	GTEX_ANNOTATION
SRR661278	PSI_GTEX
SRR661179	PSI_GTEX	GTEX_LONG	GTEX_ANNOTATION
SRR615237	PSI_GTEX
SRR665417	PSI_GTEX
SRR812342	PSI_GTEX
SRR599281	PSI_GTEX
SRR613627	PSI_GTEX	GTEX_LONG	GTEX_ANNOTATION
SRR809643	PSI_GTEX	GTEX_ANNOTATION
SRR662641	PSI_GTEX
SRR817190	PSI_GTEX	GTEX_ANNOTATION
SRR614647	PSI_GTEX	GTEX_ANNOTATION
SRR813656	PSI_GTEX	GTEX_ANNOTATION
SRR614888	PSI_GTEX
SRR809667	PSI_GTEX
SRR661639	PSI_GTEX	GTEX_ANNOTATION
SRR817758	PSI_GTEX	GTEX_ANNOTATION
SRR814563	PSI_GTEX	GTEX_LONG	GTEX_ANNOTATION
SRR607141	PSI_GTEX	GTEX_LONG	GTEX_ANNOTATION
SRR662186	PSI_GTEX
SRR612815	PSI_GTEX
SRR655923	PSI_GTEX	GTEX_ANNOTATION
SRR658152	PSI_GTEX
SRR604074	PSI_GTEX	GTEX_LONG	GTEX_ANNOTATION
SRR601986	PSI_GTEX
SRR602728	GTEX_LONG
SRR661005	PSI_GTEX	GTEX_ANNOTATION
SRR597952	PSI_GTEX
SRR817880	PSI_GTEX	GTEX_ANNOTATION
ERR030901	PSI_OTHER
SRR665563	PSI_GTEX	GTEX_ANNOTATION
ERR030899	PSI_OTHER
SRR594396	PSI_MOUSE
SRR613249	PSI_GTEX	GTEX_ANNOTATION
SRR665393	PSI_GTEX	GTEX_ANNOTATION
SRR662978	PSI_GTEX	GTEX_ANNOTATION
SRR817282	PSI_GTEX
SRR665442	PSI_GTEX
SRR613498	PSI_GTEX	GTEX_ANNOTATION
SRR810957	PSI_GTEX	GTEX_LONG	GTEX_ANNOTATION
SRR811403	PSI_GTEX
SRR615754	PSI_GTEX
SRR602646	PSI_GTEX
SRR656994	PSI_GTEX
SRR660164	PSI_GTEX	GTEX_ANNOTATION
SRR665369	PSI_GTEX
SRR665241	PSI_GTEX
SRR613054	PSI_GTEX
SRR659157	PSI_GTEX
SRR658989	PSI_GTEX	GTEX_ANNOTATION
SRR608150	PSI_GTEX
SRR821602	PSI_GTEX	GTEX_ANNOTATION
SRR602010	PSI_GTEX
SRR598862	PSI_GTEX	GTEX_LONG	GTEX_ANNOTATION
SRR612911	PSI_GTEX
SRR601122	PSI_GTEX	GTEX_ANNOTATION
SRR657915	PSI_GTEX	GTEX_ANNOTATION
SRR808862	PSI_GTEX
SRR657528	PSI_GTEX
SRR614479	GTEX_LONG
SRR612563	PSI_GTEX	GTEX_LONG	GTEX_ANNOTATION
SRR601645	PSI_GTEX
SRR608002	PSI_GTEX
SRR598196	PSI_GTEX	GTEX_ANNOTATION
SRR817832	PSI_GTEX	GTEX_ANNOTATION
SRR656745	PSI_GTEX	GTEX_ANNOTATION
SRR658188	PSI_GTEX	GTEX_LONG	GTEX_ANNOTATION
SRR821356	PSI_GTEX
SRR602622	PSI_GTEX	GTEX_ANNOTATION
SRR614575	PSI_GTEX
SRR111937	PSI_OTHER
SRR808106	PSI_GTEX
SRR809595	PSI_GTEX	GTEX_ANNOTATION
SRR659816	PSI_GTEX
SRR603333	PSI_GTEX	GTEX_ANNOTATION
SRR603330	PSI_GTEX
SRR627429	PSI_GTEX
SRR627425	PSI_GTEX	GTEX_ANNOTATION
SRR657325	PSI_GTEX	GTEX_ANNOTATION
SRR627421	PSI_GTEX	GTEX_LONG	GTEX_ANNOTATION
SRR662138	PSI_GTEX	GTEX_ANNOTATION
SRR614839	PSI_GTEX
SRR815280	PSI_GTEX
SRR656493	PSI_GTEX	GTEX_ANNOTATION
SRR656083	PSI_GTEX	GTEX_ANNOTATION
SRR607967	PSI_GTEX	GTEX_LONG	GTEX_ANNOTATION
SRR604318	PSI_GTEX	GTEX_ANNOTATION
SRR603116	PSI_GTEX
SRR660091	PSI_GTEX	GTEX_LONG	GTEX_ANNOTATION
SRR602839	PSI_GTEX	GTEX_ANNOTATION
SRR601549	PSI_GTEX
SRR612287	PSI_GTEX
SRR615838	PSI_GTEX	GTEX_ANNOTATION
SRR808542	PSI_GTEX
SRR608456	PSI_GTEX	GTEX_ANNOTATION
SRR663356	PSI_GTEX	GTEX_ANNOTATION
SRR820859	PSI_GTEX
SRR817539	PSI_GTEX	GTEX_ANNOTATION
SRR816096	PSI_GTEX
SRR659602	PSI_GTEX	GTEX_LONG	GTEX_ANNOTATION
SRR599025	PSI_GTEX
SRR657754	PSI_GTEX	GTEX_ANNOTATION
SRR818033	PSI_GTEX	GTEX_ANNOTATION
SRR598124	PSI_GTEX	GTEX_ANNOTATION
SRR820209	PSI_GTEX	GTEX_ANNOTATION
SRR598044	PSI_GTEX	GTEX_ANNOTATION
SRR657139	PSI_GTEX	GTEX_ANNOTATION
SRR615273	PSI_GTEX	GTEX_ANNOTATION
SRR808351	PSI_GTEX
SRR656409	PSI_GTEX
SRR819346	PSI_GTEX
SRR659780	GTEX_LONG
SRR817905	PSI_GTEX	GTEX_ANNOTATION
SRR818396	PSI_GTEX	GTEX_ANNOTATION
SRR604002	PSI_GTEX
SRR655218	PSI_GTEX	GTEX_ANNOTATION
SRR613102	PSI_GTEX
SRR615020	PSI_GTEX	GTEX_ANNOTATION
SRR660638	PSI_GTEX	GTEX_ANNOTATION
SRR809534	PSI_GTEX
SRR656397	PSI_GTEX
SRR817715	PSI_GTEX	GTEX_LONG	GTEX_ANNOTATION
SRR627433	PSI_GTEX	GTEX_LONG	GTEX_ANNOTATION
SRR608574	PSI_GTEX	GTEX_LONG	GTEX_ANNOTATION
SRR601068	PSI_GTEX
SRR661675	PSI_GTEX	GTEX_ANNOTATION
SRR811193	PSI_GTEX
SRR661779	PSI_GTEX	GTEX_LONG
SRR613999	PSI_GTEX	GTEX_ANNOTATION
SRR820133	PSI_GTEX	GTEX_LONG	GTEX_ANNOTATION
SRR603596	PSI_GTEX	GTEX_ANNOTATION
SRR614155	PSI_GTEX	GTEX_LONG	GTEX_ANNOTATION
SRR612215	PSI_GTEX
SRR614251	PSI_GTEX
SRR659673	PSI_GTEX	GTEX_ANNOTATION
SRR810829	PSI_GTEX
SRR598638	PSI_GTEX	GTEX_LONG	GTEX_ANNOTATION
SRR661052	PSI_GTEX
SRR656247	PSI_GTEX	GTEX_ANNOTATION
SRR818086	PSI_GTEX	GTEX_ANNOTATION
SRR612623	PSI_GTEX	GTEX_ANNOTATION
SRR602516	PSI_GTEX	GTEX_ANNOTATION
SRR608368	PSI_GTEX	GTEX_ANNOTATION
SRR607611	PSI_GTEX	GTEX_ANNOTATION
SRR655447	PSI_GTEX
SRR604262	PSI_GTEX	GTEX_ANNOTATION
SRR604504	PSI_GTEX
SRR613615	PSI_GTEX
SRR814082	PSI_GTEX
SRR615719	PSI_GTEX
SRR811447	PSI_GTEX
SRR818469	PSI_GTEX	GTEX_ANNOTATION
ERR030898	PSI_OTHER
SRR614611	PSI_GTEX
SRR615814	PSI_GTEX
SRR811721	PSI_GTEX
SRR663261	PSI_GTEX	GTEX_LONG	GTEX_ANNOTATION
ERR030890	PSI_OTHER
SRR659555	PSI_GTEX	GTEX_ANNOTATION
ERR030892	PSI_OTHER
SRR612251	PSI_GTEX
ERR030894	PSI_OTHER
ERR030895	PSI_OTHER
ERR030896	PSI_OTHER
ERR030897	PSI_OTHER
SRR818146	PSI_GTEX	GTEX_LONG	GTEX_ANNOTATION
SRR607279	PSI_GTEX
SRR659412	PSI_GTEX	GTEX_ANNOTATION
SRR613927	PSI_GTEX
SRR612767	PSI_GTEX	GTEX_ANNOTATION
SRR654940	PSI_GTEX
SRR654766	PSI_GTEX
SRR600348	PSI_GTEX	GTEX_ANNOTATION
SRR660895	PSI_GTEX	GTEX_LONG	GTEX_ANNOTATION
SRR820078	PSI_GTEX	GTEX_ANNOTATION
SRR615599	PSI_GTEX
SRR810877	PSI_GTEX	GTEX_ANNOTATION
SRR612527	PSI_GTEX	GTEX_ANNOTATION
SRR601169	PSI_GTEX	GTEX_ANNOTATION
SRR812436	PSI_GTEX	GTEX_ANNOTATION
SRR614539	PSI_GTEX	GTEX_ANNOTATION
SRR614431	PSI_GTEX	GTEX_ANNOTATION
SRR661349	PSI_GTEX	GTEX_ANNOTATION
SRR615994	PSI_GTEX	GTEX_ANNOTATION
ERR030872	PSI_OTHER
SRR613330	PSI_GTEX	GTEX_ANNOTATION
SRR820379	PSI_GTEX	GTEX_ANNOTATION
SRR810007	PSI_GTEX
SRR813431	PSI_GTEX
SRR598253	PSI_GTEX	GTEX_LONG	GTEX_ANNOTATION
SRR813802	PSI_GTEX
SRR656860	PSI_GTEX
SRR613687	PSI_GTEX
SRR661469	PSI_GTEX
SRR816721	PSI_GTEX	GTEX_ANNOTATION
SRR663645	PSI_GTEX
SRR663729	PSI_GTEX
SRR602169	PSI_GTEX	GTEX_ANNOTATION
SRR658307	PSI_GTEX	GTEX_ANNOTATION
SRR615671	PSI_GTEX
SRR658129	PSI_GTEX	GTEX_ANNOTATION
SRR598484	PSI_GTEX
SRR811029	PSI_GTEX
SRR594413	PSI_MOUSE
SRR594412	PSI_MOUSE
SRR594411	PSI_MOUSE
SRR594410	PSI_MOUSE
SRR661782	PSI_GTEX	GTEX_ANNOTATION
SRR594415	PSI_MOUSE
SRR598894	PSI_GTEX	GTEX_ANNOTATION
SRR603397	PSI_GTEX	GTEX_ANNOTATION
SRR608230	PSI_GTEX	GTEX_ANNOTATION
SRR614287	PSI_GTEX
ERR030878	PSI_OTHER
SRR601500	PSI_GTEX	GTEX_LONG	GTEX_ANNOTATION
SRR821549	PSI_GTEX	GTEX_ANNOTATION
SRR612419	PSI_GTEX	GTEX_ANNOTATION
SRR614323	PSI_GTEX	GTEX_ANNOTATION
SRR809919	PSI_GTEX
SRR613438	PSI_GTEX	GTEX_ANNOTATION
SRR614443	PSI_GTEX	GTEX_ANNOTATION
SRR601695	PSI_GTEX
SRR598009	PSI_GTEX	GTEX_ANNOTATION
SRR810319	PSI_GTEX	GTEX_LONG
SRR813234	PSI_GTEX
SRR656564	PSI_GTEX	GTEX_ANNOTATION
SRR664854	PSI_GTEX
SRR819134	PSI_GTEX	GTEX_LONG	GTEX_ANNOTATION
SRR808152	PSI_GTEX
SRR821096	PSI_GTEX
SRR821019	PSI_GTEX	GTEX_ANNOTATION
SRR815711	PSI_GTEX
SRR603365	PSI_GTEX
SRR598792	PSI_GTEX
ERR030877	PSI_OTHER
ERR030886	PSI_OTHER
SRR664072	PSI_GTEX
SRR813505	PSI_GTEX
SRR819583	PSI_GTEX
SRR612407	PSI_GTEX	GTEX_LONG	GTEX_ANNOTATION
SRR614802	PSI_GTEX	GTEX_LONG	GTEX_ANNOTATION
SRR814108	PSI_GTEX
SRR604456	PSI_GTEX	GTEX_LONG	GTEX_ANNOTATION
SRR815470	PSI_GTEX	GTEX_ANNOTATION
SRR661818	PSI_GTEX	GTEX_ANNOTATION
SRR657587	PSI_GTEX	GTEX_ANNOTATION
ERR030891	PSI_OTHER
SRR660812	PSI_GTEX	GTEX_ANNOTATION
SRR594397	PSI_MOUSE
ERR030900	PSI_OTHER
SRR615479	PSI_GTEX	GTEX_ANNOTATION
SRR809987	PSI_GTEX
SRR111900	PSI_OTHER
SRR820962	PSI_GTEX	GTEX_ANNOTATION
SRR598671	PSI_GTEX	GTEX_ANNOTATION
SRR808452	PSI_GTEX
SRR602784	PSI_GTEX
SRR612311	PSI_GTEX	GTEX_ANNOTATION
SRR612380	PSI_GTEX	GTEX_ANNOTATION
SRR663320	PSI_GTEX	GTEX_ANNOTATION
SRR603092	PSI_GTEX
SRR615225	PSI_GTEX	GTEX_ANNOTATION
SRR613879	PSI_GTEX	GTEX_ANNOTATION
SRR612707	PSI_GTEX
SRR810177	PSI_GTEX
ERR030903	PSI_OTHER
SRR655325	PSI_GTEX
SRR111905	PSI_OTHER
SRR655241	PSI_GTEX
SRR613651	PSI_GTEX
SRR660933	PSI_GTEX	GTEX_ANNOTATION
SRR656911	PSI_GTEX
SRR615611	PSI_GTEX
SRR660709	PSI_GTEX	GTEX_ANNOTATION
SRR808638	PSI_GTEX
SRR659590	PSI_GTEX	GTEX_ANNOTATION
SRR613090	PSI_GTEX	GTEX_LONG
SRR816629	PSI_GTEX
SRR112601	PSI_OTHER
SRR599192	PSI_GTEX	GTEX_ANNOTATION
SRR659187	PSI_GTEX
SRR662342	PSI_GTEX	GTEX_ANNOTATION
SRR817686	PSI_GTEX	GTEX_ANNOTATION
SRR660066	PSI_GTEX
SRR815944	PSI_GTEX
SRR818210	PSI_GTEX
SRR818961	PSI_GTEX	GTEX_ANNOTATION
SRR614263	PSI_GTEX
SRR818646	PSI_GTEX
SRR815825	PSI_GTEX	GTEX_ANNOTATION
SRR600385	PSI_GTEX	GTEX_ANNOTATION
SRR602131	PSI_GTEX	GTEX_ANNOTATION
SRR809348	PSI_GTEX	GTEX_ANNOTATION
SRR612671	PSI_GTEX	GTEX_ANNOTATION
SRR813471	PSI_GTEX
SRR612178	PSI_GTEX	GTEX_ANNOTATION
SRR600957	PSI_GTEX	GTEX_ANNOTATION
SRR661421	PSI_GTEX
SRR600445	PSI_GTEX	GTEX_ANNOTATION
SRR615044	PSI_GTEX	GTEX_ANNOTATION
SRR820468	PSI_GTEX	GTEX_LONG	GTEX_ANNOTATION
SRR814052	PSI_GTEX
SRR613270	PSI_GTEX	GTEX_ANNOTATION
SRR654993	PSI_GTEX
SRR615766	PSI_GTEX	GTEX_ANNOTATION
SRR594401	PSI_MOUSE
SRR656982	PSI_GTEX
SRR614623	PSI_GTEX	GTEX_ANNOTATION
SRR811771	PSI_GTEX	GTEX_ANNOTATION
SRR810689	PSI_GTEX
SRR595926	PSI_GTEX	GTEX_LONG	GTEX_ANNOTATION
SRR615683	PSI_GTEX	GTEX_ANNOTATION
SRR617829	PSI_GTEX
SRR818139	PSI_GTEX
SRR807949	PSI_GTEX
ERR030902	PSI_OTHER
SRR662689	PSI_GTEX
SRR814467	PSI_GTEX
SRR770736	PSI_MOUSE
SRR658164	PSI_GTEX	GTEX_ANNOTATION
SRR654874	PSI_GTEX	GTEX_LONG	GTEX_ANNOTATION
SRR658247	PSI_GTEX	GTEX_ANNOTATION
SRR661901	PSI_GTEX	GTEX_ANNOTATION
SRR601098	PSI_GTEX	GTEX_ANNOTATION
SRR614563	PSI_GTEX	GTEX_LONG	GTEX_ANNOTATION
SRR612515	PSI_GTEX
SRR655111	PSI_GTEX	GTEX_ANNOTATION
SRR815685	PSI_GTEX	GTEX_ANNOTATION
SRR820026	PSI_GTEX
SRR613579	PSI_GTEX	GTEX_ANNOTATION
SRR606974	PSI_GTEX	GTEX_ANNOTATION
SRR655052	PSI_GTEX	GTEX_ANNOTATION
SRR812152	PSI_GTEX
SRR598452	PSI_GTEX
SRR612683	PSI_GTEX	GTEX_ANNOTATION
SRR594404	PSI_MOUSE
SRR613771	PSI_GTEX	GTEX_ANNOTATION
SRR664819	PSI_GTEX	GTEX_ANNOTATION
SRR808299	PSI_GTEX
SRR817856	PSI_GTEX	GTEX_LONG
SRR658766	PSI_GTEX
SRR627439	PSI_GTEX
SRR600493	PSI_GTEX
SRR659367	PSI_GTEX
SRR812080	PSI_GTEX	GTEX_ANNOTATION
SRR627431	PSI_GTEX
SRR656313	PSI_GTEX
SRR594405	PSI_MOUSE
SRR603068	PSI_GTEX	GTEX_LONG	GTEX_ANNOTATION
SRR662414	PSI_GTEX
SRR818418	PSI_GTEX	GTEX_LONG	GTEX_ANNOTATION
SRR809943	PSI_GTEX
SRR612359	PSI_GTEX
SRR604050	PSI_GTEX	GTEX_ANNOTATION
SRR660733	PSI_GTEX	GTEX_ANNOTATION
SRR614924	PSI_GTEX	GTEX_LONG	GTEX_ANNOTATION
SRR663224	PSI_GTEX
SRR662799	PSI_GTEX	GTEX_LONG	GTEX_ANNOTATION
SRR612299	PSI_GTEX
SRR608264	PSI_GTEX
SRR603942	PSI_GTEX
SRR660498	PSI_GTEX	GTEX_LONG	GTEX_ANNOTATION
SRR614310	PSI_GTEX	GTEX_ANNOTATION
SRR607586	PSI_GTEX
SRR661290	PSI_GTEX
SRR661325	PSI_GTEX	GTEX_LONG	GTEX_ANNOTATION
SRR660330	PSI_GTEX	GTEX_ANNOTATION
SRR604366	PSI_GTEX	GTEX_ANNOTATION
SRR816226	PSI_GTEX
SRR111896	PSI_OTHER
SRR816382	PSI_GTEX
SRR603212	PSI_GTEX
SRR665502	PSI_GTEX	GTEX_LONG	GTEX_ANNOTATION
SRR615141	PSI_GTEX	GTEX_ANNOTATION
SRR655206	PSI_GTEX
SRR613831	PSI_GTEX	GTEX_ANNOTATION
SRR660260	PSI_GTEX	GTEX_ANNOTATION
SRR656770	PSI_GTEX
SRR107727	PSI_OTHER
SRR111901	PSI_OTHER
SRR811237	PSI_GTEX
SRR657809	PSI_GTEX
SRR814892	PSI_GTEX
SRR662245	PSI_GTEX
SRR656385	PSI_GTEX	GTEX_ANNOTATION
SRR660626	PSI_GTEX	GTEX_ANNOTATION
SRR661445	PSI_GTEX	GTEX_LONG	GTEX_ANNOTATION
SRR815542	PSI_GTEX
SRR613807	PSI_GTEX	GTEX_LONG	GTEX_ANNOTATION
SRR659708	PSI_GTEX
SRR612227	PSI_GTEX
SRR615503	PSI_GTEX
SRR662091	GTEX_LONG
SRR598148	PSI_GTEX
SRR614227	PSI_GTEX	GTEX_ANNOTATION
SRR811938	PSI_GTEX
SRR814293	PSI_GTEX
SRR820938	PSI_GTEX
SRR614383	PSI_GTEX	GTEX_LONG	GTEX_ANNOTATION
SRR615311	PSI_GTEX	GTEX_ANNOTATION
ERR030876	PSI_OTHER
SRR612635	PSI_GTEX	GTEX_ANNOTATION
ERR030874	PSI_OTHER
ERR030875	PSI_OTHER
SRR615910	PSI_GTEX
ERR030873	PSI_OTHER
SRR661699	PSI_GTEX
SRR612731	PSI_GTEX	GTEX_LONG
SRR600852	PSI_GTEX
SRR664743	PSI_GTEX
ERR030879	PSI_OTHER
SRR808065	PSI_GTEX
SRR660945	PSI_GTEX	GTEX_ANNOTATION
SRR821043	PSI_GTEX
SRR808704	PSI_GTEX
SRR817658	PSI_GTEX	GTEX_ANNOTATION
SRR594402	PSI_MOUSE
SRR658837	PSI_GTEX
SRR660756	PSI_GTEX
SRR601201	PSI_GTEX	GTEX_ANNOTATION
SRR659756	PSI_GTEX
SRR600981	PSI_GTEX	GTEX_ANNOTATION
SRR821434	PSI_GTEX	GTEX_LONG	GTEX_ANNOTATION
SRR662930	PSI_GTEX	GTEX_ANNOTATION
SRR656179	PSI_GTEX	GTEX_LONG	GTEX_ANNOTATION
SRR612839	PSI_GTEX	GTEX_ANNOTATION
SRR818773	PSI_GTEX	GTEX_ANNOTATION
SRR613282	PSI_GTEX
SRR659331	PSI_GTEX	GTEX_ANNOTATION
SRR657777	PSI_GTEX	GTEX_LONG	GTEX_ANNOTATION
SRR816969	PSI_GTEX
SRR614742	PSI_GTEX
SRR597977	PSI_GTEX	GTEX_ANNOTATION
SRR659235	PSI_GTEX	GTEX_LONG	GTEX_ANNOTATION
SRR661949	PSI_GTEX	GTEX_ANNOTATION
SRR627449	PSI_GTEX
SRR601755	PSI_GTEX	GTEX_ANNOTATION
SRR816292	PSI_GTEX	GTEX_ANNOTATION
SRR599486	PSI_GTEX	GTEX_ANNOTATION
SRR817258	PSI_GTEX	GTEX_ANNOTATION
SRR819370	PSI_GTEX	GTEX_ANNOTATION
SRR613735	PSI_GTEX	GTEX_ANNOTATION
SRR601411	PSI_GTEX
SRR811423	PSI_GTEX
SRR655435	PSI_GTEX	GTEX_ANNOTATION
SRR663657	PSI_GTEX	GTEX_ANNOTATION
SRR815845	PSI_GTEX
SRR597927	PSI_GTEX	GTEX_ANNOTATION
SRR807657	PSI_GTEX	GTEX_ANNOTATION
SRR665262	PSI_GTEX
SRR603658	PSI_GTEX	GTEX_ANNOTATION
SRR658057	PSI_GTEX	GTEX_ANNOTATION
SRR601925	PSI_GTEX
SRR808590	PSI_GTEX
SRR816794	PSI_GTEX
SRR594406	PSI_MOUSE
SRR657054	PSI_GTEX
SRR594400	PSI_MOUSE
SRR608598	PSI_GTEX	GTEX_ANNOTATION
SRR615862	PSI_GTEX	GTEX_ANNOTATION
SRR594403	PSI_MOUSE
SRR820157	PSI_GTEX	GTEX_ANNOTATION
SRR612395	PSI_GTEX
SRR594398	PSI_MOUSE
SRR602704	PSI_GTEX	GTEX_ANNOTATION
SRR594394	PSI_MOUSE
SRR606982	PSI_GTEX
SRR816818	PSI_GTEX
SRR599448	PSI_GTEX	GTEX_ANNOTATION
SRR817817	PSI_GTEX
SRR594393	PSI_MOUSE
SRR601038	PSI_GTEX
SRR614599	PSI_GTEX
SRR600754	PSI_GTEX	GTEX_LONG	GTEX_ANNOTATION
SRR655555	PSI_GTEX	GTEX_ANNOTATION
SRR614455	PSI_GTEX	GTEX_ANNOTATION
SRR808244	PSI_GTEX	GTEX_ANNOTATION
SRR656516	PSI_GTEX	GTEX_ANNOTATION
SRR613426	PSI_GTEX	GTEX_ANNOTATION
SRR615105	PSI_GTEX	GTEX_ANNOTATION
SRR601006	PSI_GTEX	GTEX_ANNOTATION
SRR612498	PSI_GTEX	GTEX_ANNOTATION
SRR661481	PSI_GTEX
SRR598768	PSI_GTEX
SRR658200	PSI_GTEX	GTEX_ANNOTATION
SRR808086	PSI_GTEX	GTEX_ANNOTATION
SRR663681	PSI_GTEX	GTEX_ANNOTATION
SRR655649	PSI_GTEX	GTEX_ANNOTATION
SRR660661	PSI_GTEX	GTEX_ANNOTATION
SRR614791	PSI_GTEX	GTEX_ANNOTATION
SRR661687	PSI_GTEX	GTEX_ANNOTATION
SRR814996	PSI_GTEX
SRR608096	PSI_GTEX
SRR614814	PSI_GTEX	GTEX_ANNOTATION
SRR612263	PSI_GTEX
SRR607445	PSI_GTEX
SRR608312	PSI_GTEX
SRR820234	PSI_GTEX
SRR111906	PSI_OTHER
SRR817609	PSI_GTEX	GTEX_ANNOTATION
SRR111895	PSI_OTHER
SRR661723	PSI_GTEX	GTEX_ANNOTATION
SRR607337	PSI_GTEX	GTEX_ANNOTATION
SRR809209	PSI_GTEX
SRR808566	PSI_GTEX
SRR661096	PSI_GTEX
SRR615467	PSI_GTEX	GTEX_LONG	GTEX_ANNOTATION
SRR659625	PSI_GTEX	GTEX_ANNOTATION
SRR661155	PSI_GTEX
SRR818057	PSI_GTEX	GTEX_LONG	GTEX_ANNOTATION
SRR657695	PSI_GTEX
SRR661255	PSI_GTEX	GTEX_ANNOTATION
SRR598220	PSI_GTEX
SRR819054	PSI_GTEX
SRR615213	PSI_GTEX
SRR607775	GTEX_LONG
SRR660306	PSI_GTEX	GTEX_ANNOTATION
SRR608480	PSI_GTEX
SRR808914	PSI_GTEX
SRR818901	PSI_GTEX	GTEX_ANNOTATION
SRR814195	PSI_GTEX
SRR818348	PSI_GTEX
SRR817927	PSI_GTEX	GTEX_LONG	GTEX_ANNOTATION
SRR613867	PSI_GTEX
SRR604414	PSI_GTEX
SRR810761	PSI_GTEX
SRR604026	PSI_GTEX	GTEX_ANNOTATION
SRR603726	PSI_GTEX
SRR821124	PSI_GTEX
SRR658977	PSI_GTEX	GTEX_ANNOTATION
SRR662233	PSI_GTEX	GTEX_ANNOTATION
SRR817775	PSI_GTEX	GTEX_LONG	GTEX_ANNOTATION
SRR594409	PSI_MOUSE
SRR821690	PSI_GTEX	GTEX_ANNOTATION
SRR600560	PSI_GTEX	GTEX_LONG
SRR608344	PSI_GTEX
SRR112673	PSI_OTHER
SRR112672	PSI_OTHER
SRR112675	PSI_OTHER
SRR614071	PSI_GTEX	GTEX_ANNOTATION
SRR602927	PSI_GTEX	GTEX_ANNOTATION
SRR663284	PSI_GTEX
SRR662871	PSI_GTEX	GTEX_ANNOTATION
SRR813283	PSI_GTEX
SRR664063	PSI_GTEX
SRR809113	PSI_GTEX
SRR659696	PSI_GTEX	GTEX_ANNOTATION
SRR820907	PSI_GTEX
SRR594418	PSI_MOUSE
SRR657973	PSI_GTEX	GTEX_LONG	GTEX_ANNOTATION
SRR658481	PSI_GTEX
SRR600784	PSI_GTEX
SRR607042	PSI_GTEX
SRR615922	PSI_GTEX	GTEX_ANNOTATION
SRR812390	PSI_GTEX
SRR661433	PSI_GTEX	GTEX_ANNOTATION
SRR821072	PSI_GTEX
SRR808752	PSI_GTEX
SRR663693	PSI_GTEX
SRR660007	PSI_GTEX	GTEX_ANNOTATION
SRR604098	PSI_GTEX
SRR663753	PSI_GTEX	GTEX_LONG	GTEX_ANNOTATION
SRR657127	PSI_GTEX	GTEX_ANNOTATION
SRR602314	PSI_GTEX	GTEX_ANNOTATION
SRR607887	PSI_GTEX	GTEX_ANNOTATION
SRR601815	PSI_GTEX
SRR807971	PSI_GTEX
SRR663453	PSI_GTEX	GTEX_ANNOTATION
SRR608174	PSI_GTEX	GTEX_ANNOTATION
SRR807613	PSI_GTEX	GTEX_ANNOTATION
SRR820623	PSI_GTEX	GTEX_ANNOTATION
SRR607117	PSI_GTEX	GTEX_ANNOTATION
SRR821626	PSI_GTEX	GTEX_ANNOTATION
SRR659472	PSI_GTEX	GTEX_ANNOTATION
SRR807751	PSI_GTEX
SRR662906	PSI_GTEX	GTEX_ANNOTATION
SRR815044	PSI_GTEX
SRR662653	PSI_GTEX	GTEX_ANNOTATION
ERR030893	PSI_OTHER
SRR662725	PSI_GTEX
SRR654802	PSI_GTEX
SRR658259	PSI_GTEX
SRR820402	PSI_GTEX
SRR613474	PSI_GTEX	GTEX_LONG	GTEX_ANNOTATION
SRR812412	PSI_GTEX	GTEX_ANNOTATION
SRR111899	PSI_OTHER
SRR602193	PSI_GTEX	GTEX_LONG	GTEX_ANNOTATION
SRR600361	PSI_GTEX	GTEX_ANNOTATION
SRR655519	PSI_GTEX
SRR594395	PSI_MOUSE
SRR809470	PSI_GTEX
SRR655040	PSI_GTEX
SRR601787	PSI_GTEX	GTEX_LONG	GTEX_ANNOTATION
SRR807995	PSI_GTEX
SRR817421	PSI_GTEX
SRR601669	PSI_GTEX	GTEX_ANNOTATION
SRR111897	PSI_OTHER
SRR598332	PSI_GTEX	GTEX_ANNOTATION
SRR111935	PSI_OTHER
SRR612695	PSI_GTEX
SRR663014	PSI_GTEX
SRR817397	PSI_GTEX
SRR614551	PSI_GTEX
SRR613747	PSI_GTEX
SRR658719	PSI_GTEX
SRR627462	PSI_GTEX
SRR811515	PSI_GTEX
SRR657018	PSI_GTEX
SRR612455	PSI_GTEX	GTEX_LONG	GTEX_ANNOTATION
SRR090442	PSI_OTHER
SRR090441	PSI_OTHER
SRR655375	PSI_GTEX	GTEX_LONG	GTEX_ANNOTATION
SRR657731	PSI_GTEX
SRR820883	PSI_GTEX	GTEX_LONG	GTEX_ANNOTATION
SRR112674	PSI_OTHER
SRR819946	PSI_GTEX	GTEX_ANNOTATION
SRR809831	PSI_GTEX
SRR614852	PSI_GTEX
SRR660673	PSI_GTEX	GTEX_ANNOTATION
SRR607478	PSI_GTEX	GTEX_ANNOTATION
SRR817751	PSI_GTEX	GTEX_ANNOTATION
SRR815422	PSI_GTEX	GTEX_ANNOTATION
SRR615850	PSI_GTEX	GTEX_ANNOTATION
SRR814219	PSI_GTEX
SRR812246	PSI_GTEX
SRR602365	PSI_GTEX	GTEX_LONG	GTEX_ANNOTATION
SRR612431	PSI_GTEX
SRR815783	PSI_GTEX
SRR662019	PSI_GTEX	GTEX_ANNOTATION
SRR808406	PSI_GTEX
SRR594399	PSI_MOUSE
SRR808375	PSI_GTEX
SRR661216	PSI_GTEX
SRR598533	PSI_GTEX	GTEX_ANNOTATION
SRR664842	PSI_GTEX	GTEX_LONG	GTEX_ANNOTATION
SRR615153	PSI_GTEX	GTEX_ANNOTATION
SRR603268	PSI_GTEX
SRR808172	PSI_GTEX
SRR812012	PSI_GTEX	GTEX_ANNOTATION
SRR662498	PSI_GTEX	GTEX_ANNOTATION
SRR657540	PSI_GTEX	GTEX_ANNOTATION
SRR660224	PSI_GTEX
SRR615096	PSI_GTEX	GTEX_ANNOTATION
